# Supplementary material for: Nuclear versus mitochondrial DNA: evidence for hybridization in colobine monkeys
Source: BMC Evol Biol. 2011 Mar 24;11:77. doi: 10.1186/1471-2148-11-77 (PMC3068967; doi:10.1186/1471-2148-11-77)
Supplement: Additional file 2 — Additional Table 2. Alternative tree topology tests [file 1471-2148-11-77-S2.XLSX]

## Sheet: Tabelle1
Additional Table 2. Alternative tree topolgy tests
Nr	Tree Topology		mobile elements			autosomal loci combined			Xq13.3			Y chromosomal loci combined			nuclear loci combined			mitochondrial genome
		length	diff.	KH	-lnL	diff.	SH	-lnL	diff.	SH	-lnL	diff.	SH	-lnL	diff.	SH	-lnL	diff.	SH
1	((SENT,TOBS,PMEL,((NLAR,SCON),PNEM,RAVU)),((PBAD,PVER),CGUE));	249	15	P<0.001	13549635	99516	P<0.001	10399644	124455	P<0.001	10538999	117079	P<0.001	34606316	335356	P<0.001	99620443	37581	P<0.01
2	(((SENT,TOBS),PMEL,((NLAR,SCON),PNEM,RAVU)),((PBAD,PVER),CGUE));	239	5	P=0.025	13451996	1877	P=0.860	10282614	7426	P=0.674	10441529	19609	P=0.314	34295420	24461	P=0.444	99618149	35286	P<0.01
3	((((SENT,TOBS),PMEL),((NLAR,SCON),PNEM,RAVU)),((PBAD,PVER),CGUE));	239	5	P=0.025	13451689	1571	P=0.868	10281568	6380	P=0.716	10441529	19609	P=0.314	34294864	23904	P=0.457	99616789	33926	P<0.01
4	(((SENT,TOBS),(PMEL,((NLAR,SCON),PNEM,RAVU))),((PBAD,PVER),CGUE));	237	3	P=0.083	13451040	0.922	P=0.910	10282614	7426	P=0.674	10441529	19609	P=0.314	34295193	24233	P=0.452	99614178	31315	P<0.01
5	((((SENT,TOBS),((NLAR,SCON),PNEM,RAVU)),PMEL),((PBAD,PVER),CGUE));	239	5	P=0.025	13450119	-	best	10275188	-	best	10421921	-	best	34270960	-	best	99615158	32296	P<0.01
6	(((SENT,PMEL),TOBS,((NLAR,SCON),PNEM,RAVU)),((PBAD,PVER),CGUE));	249	15	P<0.001	13549614	99496	P<0.001	10399644	124455	P<0.001	10538898	116977	P<0.001	34606239	335280	P<0.001	99612259	29396	P<0.05
7	((((SENT,PMEL),TOBS),((NLAR,SCON),PNEM,RAVU)),((PBAD,PVER),CGUE));	249	15	P<0.001	13544835	94717	P<0.001	10379897	104708	P<0.001	10534656	112736	P<0.001	34578368	307408	P<0.001	99611245	28382	P<0.05
8	(((SENT,PMEL),(TOBS,((NLAR,SCON),PNEM,RAVU))),((PBAD,PVER),CGUE));	249	15	P<0.001	13546725	96607	P<0.001	10399644	124455	P<0.001	10538898	116977	P<0.001	34603926	332966	P<0.001	99612259	29396	P<0.05
9	((((SENT,PMEL),((NLAR,SCON),PNEM,RAVU)),TOBS),((PBAD,PVER),CGUE));	249	15	P<0.001	13549249	99130	P<0.001	10399644	124455	P<0.001	10538898	116977	P<0.001	34606179	335219	P<0.001	99610598	27736	P<0.05
10	(((PMEL,TOBS),SENT,((NLAR,SCON),PNEM,RAVU)),((PBAD,PVER),CGUE));	249	15	P<0.001	13549635	99516	P<0.001	10399644	124455	P<0.001	10538466	116546	P<0.001	34606270	335310	P<0.001	99589632	6769	P=0.095
11	((((PMEL,TOBS),SENT),((NLAR,SCON),PNEM,RAVU)),((PBAD,PVER),CGUE));	249	15	P<0.001	13544865	94747	P<0.001	10379897	104708	P<0.001	10534380	112459	P<0.001	34578550	307590	P<0.001	99589562	6699	P=0.116
12	(((PMEL,TOBS),(SENT,((NLAR,SCON),PNEM,RAVU))),((PBAD,PVER),CGUE));	249	15	P<0.001	13549635	99516	P<0.001	10399644	124455	P<0.001	10538466	116546	P<0.001	34606270	335310	P<0.001	99582863	-	best
13	((((PMEL,TOBS),((NLAR,SCON),PNEM,RAVU)),SENT),((PBAD,PVER),CGUE));	249	15	P<0.001	13549635	99516	P<0.001	10399644	124455	P<0.001	10538466	116546	P<0.001	34606270	335310	P<0.001	99588294	5431	P=0.238
14	(((SENT,TOBS,PMEL,((NLAR,SCON),PNEM,RAVU)),(PBAD,PVER)),CGUE);	246	12	P<0.001	13572478	122359	P<0.001	10423949	148761	P<0.001	10544809	122888	P<0.001	34658149	387189	P<0.001	99754631	171768	P<0.001
15	((((SENT,TOBS),PMEL,((NLAR,SCON),PNEM,RAVU)),(PBAD,PVER)),CGUE);	236	2	P=0.158	13474661	24542	P=0.264	10307221	32032	P=0.156	10447324	25403	P=0.224	34346934	75974	P=0.057	99752373	169510	P<0.001
16	(((((SENT,TOBS),PMEL),((NLAR,SCON),PNEM,RAVU)),(PBAD,PVER)),CGUE);	236	2	P=0.158	13474378	24260	P=0.268	10305678	30490	P=0.170	10447324	25403	P=0.224	34346183	75223	P=0.058	99748907	166044	P<0.001
17	((((SENT,TOBS),(PMEL,((NLAR,SCON),PNEM,RAVU))),(PBAD,PVER)),CGUE);	234	-	best	13473735	23617	P=0.280	10307221	32032	P=0.156	10447324	25403	P=0.224	34346730	75770	P=0.057	99748245	165383	P<0.001
18	(((((SENT,TOBS),((NLAR,SCON),PNEM,RAVU)),PMEL),(PBAD,PVER)),CGUE);	236	12	P=0.158	13471864	21746	P=0.310	10301105	25916	P=0.245	10426337	4416	P=0.715	34320414	49454	P=0.181	99749549	166687	P<0.001
19	((((SENT,PMEL),TOBS,((NLAR,SCON),PNEM,RAVU)),(PBAD,PVER)),CGUE);	246	12	P<0.001	13572478	122359	P<0.001	10423949	148761	P<0.001	10544703	122782	P<0.001	34658149	387189	P<0.001	99746337	163475	P<0.001
20	(((((SENT,PMEL),TOBS),((NLAR,SCON),PNEM,RAVU)),(PBAD,PVER)),CGUE);	246	12	P<0.001	13568179	118061	P<0.001	10402060	126872	P<0.001	10539089	117168	P<0.001	34628671	357711	P<0.001	99743456	160593	P<0.001
21	((((SENT,PMEL),(TOBS,((NLAR,SCON),PNEM,RAVU))),(PBAD,PVER)),CGUE);	246	12	P<0.001	13568482	118363	P<0.001	10423949	148761	P<0.001	10544703	122782	P<0.001	34654563	383603	P<0.001	99746269	163406	P<0.001
22	(((((SENT,PMEL),((NLAR,SCON),PNEM,RAVU)),TOBS),(PBAD,PVER)),CGUE);	246	12	P<0.001	13572223	122105	P<0.001	10423949	148761	P<0.001	10544703	122782	P<0.001	34658140	387180	P<0.001	99743868	161005	P<0.001
23	((((PMEL,TOBS),SENT,((NLAR,SCON),PNEM,RAVU)),(PBAD,PVER)),CGUE);	246	12	P<0.001	13572478	122359	P<0.001	10423949	148761	P<0.001	10544276	122355	P<0.001	34658115	387155	P<0.001	99723018	140155	P<0.001
24	(((((PMEL,TOBS),SENT),((NLAR,SCON),PNEM,RAVU)),(PBAD,PVER)),CGUE);	246	12	P<0.001	13568179	118061	P<0.001	10402060	126872	P<0.001	10538829	116908	P<0.001	34628660	357700	P<0.001	99722033	139170	P<0.001
25	((((PMEL,TOBS),(SENT,((NLAR,SCON),PNEM,RAVU))),(PBAD,PVER)),CGUE);	246	12	P<0.001	13572478	122359	P<0.001	10423949	148761	P<0.001	10544276	122355	P<0.001	34658115	387155	P<0.001	99716778	133915	P<0.001
26	(((((PMEL,TOBS),((NLAR,SCON),PNEM,RAVU)),SENT),(PBAD,PVER)),CGUE);	246	12	P<0.001	13572478	122359	P<0.001	10423949	148761	P<0.001	10544276	122355	P<0.001	34658115	387155	P<0.001	99722417	139555	P<0.001
27	((SENT,TOBS,PMEL,((NLAR,SCON),PNEM,RAVU)),(PBAD,PVER),CGUE);	249	15	P<0.001	13572604	122485	P<0.001	10423949	148761	P<0.001	10545897	123977	P<0.001	34658482	387523	P<0.001	99757602	174739	P<0.001
28	(((SENT,TOBS),PMEL,((NLAR,SCON),PNEM,RAVU)),(PBAD,PVER),CGUE);	239	5	P=0.025	13474795	24677	P=0.260	10307221	32032	P=0.156	10448420	26500	P=0.201	34347281	76322	P=0.057	99755341	172479	P<0.001
29	((((SENT,TOBS),PMEL),((NLAR,SCON),PNEM,RAVU)),(PBAD,PVER),CGUE);	239	5	P=0.025	13474513	24395	P=0.262	10305678	30490	P=0.170	10448420	26500	P=0.201	34346534	75574	P=0.058	99751922	169060	P<0.001
30	(((SENT,TOBS),(PMEL,((NLAR,SCON),PNEM,RAVU))),(PBAD,PVER),CGUE);	237	3	P=0.083	13473871	23752	P=0.269	10307221	32032	P=0.156	10448420	26500	P=0.201	34347078	76118	P=0.056	99751232	168369	P<0.001
31	((((SENT,TOBS),((NLAR,SCON),PNEM,RAVU)),PMEL),(PBAD,PVER),CGUE);	239	5	P=0.025	13472004	21886	P=0.309	10301105	25916	P=0.245	10427497	5577	P=0.673	34320804	49844	P=0.180	99752468	169605	P<0.001
32	(((SENT,PMEL),TOBS,((NLAR,SCON),PNEM,RAVU)),(PBAD,PVER),CGUE);	249	15	P<0.001	13572604	122485	P<0.001	10423949	148761	P<0.001	10545791	123870	P<0.001	34658482	387523	P<0.001	99749352	166490	P<0.001
33	((((SENT,PMEL),TOBS),((NLAR,SCON),PNEM,RAVU)),(PBAD,PVER),CGUE);	249	15	P<0.001	13568308	118190	P<0.001	10402060	126872	P<0.001	10541341	119421	P<0.001	34629095	358135	P<0.001	99746508	163645	P<0.001
34	(((SENT,PMEL),(TOBS,((NLAR,SCON),PNEM,RAVU))),(PBAD,PVER),CGUE);	249	15	P<0.001	13568609	118490	P<0.001	10423949	148761	P<0.001	10545791	123870	P<0.001	34654898	383938	P<0.001	99749281	166419	P<0.001
35	((((SENT,PMEL),((NLAR,SCON),PNEM,RAVU)),TOBS),(PBAD,PVER),CGUE);	249	15	P<0.001	13572352	122233	P<0.001	10423949	148761	P<0.001	10545791	123870	P<0.001	34658474	387514	P<0.001	99746855	163992	P<0.001
36	(((PMEL,TOBS),SENT,((NLAR,SCON),PNEM,RAVU)),(PBAD,PVER),CGUE);	249	15	P<0.001	13572604	122485	P<0.001	10423949	148761	P<0.001	10545364	123444	P<0.001	34658449	387489	P<0.001	99725859	142996	P<0.001
37	((((PMEL,TOBS),SENT),((NLAR,SCON),PNEM,RAVU)),(PBAD,PVER),CGUE);	249	15	P<0.001	13568308	118190	P<0.001	10402060	126872	P<0.001	10541072	119151	P<0.001	34629084	358124	P<0.001	99724900	142037	P<0.001
38	(((PMEL,TOBS),(SENT,((NLAR,SCON),PNEM,RAVU))),(PBAD,PVER),CGUE);	249	15	P<0.001	13572604	122485	P<0.001	10423949	148761	P<0.001	10545364	123444	P<0.001	34658449	387489	P<0.001	99719668	136805	P<0.001
39	((((PMEL,TOBS),((NLAR,SCON),PNEM,RAVU)),SENT),(PBAD,PVER),CGUE);	249	15	P<0.001	13572604	122485	P<0.001	10423949	148761	P<0.001	10545364	123444	P<0.001	34658449	387489	P<0.001	99725224	142361	P<0.001
Abbreviations: KH, Kishino-Hasegawa test; SH, Shimodaira-Hasegawa test; CGUE, Colobus guereza; NLAR, Nasalis larvatus; PBAD, Piliocolobus badius; PMEL, Presbytis melalophos; PNEM, Pygathrix nemaeus; PVER, Procolobus verus; RAVU, Rhinopithecus avunculus; SENT, Semnopithecus entellus; TOBS, Trachypithecus obscurus
