# Supplementary material for: Nuclear versus mitochondrial DNA: evidence for hybridization in colobine monkeys
Source: BMC Evol Biol. 2011 Mar 24;11:77. doi: 10.1186/1471-2148-11-77 (PMC3068967; doi:10.1186/1471-2148-11-77)
Supplement: Additional file 6 — Additional Table 3. Divergence ages in mya estimated for each locus separately [file 1471-2148-11-77-S6.XLSX]

## Sheet: Sheet1
Additional Table 3. Divergence ages in mya estimated for each locus separately
	Alb3	IRBP3	TNP2	TTR1	vWF11	Xq13.3	DBY5	SMCY7	SMCY11	SRY	UTY18	ZFYLI
cercopithecoids-hominoids	23.45 (21.17-25.52)	24.09 (22.08-26.24)	23.57 (21.41-25.77)	23.49 (21.33-25.77)	23.44 (21.24-25.73)	24.12 (22.04-26.28)	23.63 (21.44-25.80)	22.93 (20.53-25.23)	23.15 (21.04-25.45	23.34 (21.27-25.63)	23.04 (20.85-25.35)	23.23 (21.11-25.43)
Pongo-Homo/Pan	13.81 (12.57-14.91)	13.87 (12.74-14.97)	13.95 (12.79-15.09)	13.98 (12.87-15.15)	13.93 (12.72-15.01)	13.82 (12.73-14.97)	13.94 (12.74-15.02)	14.02 (12.89-15.21)	13.94 (12.77-15.10)	13.93 (12.82-15.06)	14.00 (12.83-15.15)	14.13 (12.99-15.24)
Homo-Pan	6.48 (5.87-7.04)	6.41 (5.83-6.99)	6.48 (5.92-7.07)	6.44 (5.87-7.03)	6.41 (5.82-7.01)	6.43 (5.86-7.02)	6.40 (5.83-6.98)	6.44 (5.83-7.03)	6.50 (5.93-7.07)	6.47 (5.86-7.01)	6.46 (5.90-7.08)	6.39 (5.79-6.97)
cercopithecines-colobines	15.45 (14.31-16.56)	15.15 (14.04-16.24)	15.03 (13.83-16.16)	15.37 (14.26-16.49)	15.48 (14.32-16.56)	15.47 (14.40-16.56)	15.43 (14.32-16.51)	15.44 (14.35-16.63)	15.32 (14.20-16.46)	15.44 (14.35-16.56)	15.47 (14.26-16.54)	15.38 (14.28-16.51)
Chlorocebus-other cercopithecines	8.93 (5.98-12.12)	8.49 (6.17-10.75)	9.42 (6.07-13.38)	11.76 (8.09-15.12)	10.33 (7.16-13.40)	9.78 (7.37-12.50)	9.60 (6.72-12.90)	9.19 (5.25-13.01)	8.62 (5.16-12.41)	9.03 (6.20-12.07)	8.57 (4.96-12.29)	10.20 (6.86-13.25)
Macaca-Theropithecus/Papio	7.12 (4.73-9.86)	6.03 (4.46-7.83)	7.27 (4.60-10.65)	9.54 (5.85-13.30)	5.67 (3.87-7.78)	6.65 (4.86-8.84)	7.23 (4.82-10-04)	6.36 (4.07-9.45)	7.15 (4.22-10.40)	5.98 (4.18-8.23)	5.59 (3.64-8.22)	6.07 (3.96-8.61)
Theropithecus-Papio	3.88 (3.28-4.47)	3.85 (3.28-4.41)	3.93 (3.37-4.51)	3.95 (3.36-4.54)	3.96 (3.39-4.53)	3.83 (3.25-4.39)	3.88 (3.27-4.43)	3.90 (3.35-4.49)	3.91 (3.35-4.53)	3.84 (3.26-4.41)	3.92 (3.34-4.49)	3.92 (3.32-4.46)
Colobus-other colobines	10.87 (8.86-12.95)	10.87 (9.28-12.67)	13.49 (10.97-15.56)	12.96 (10.67-15.10)	13.46 (11.35-15.48)	10.80 (9.14-12.34)	10.15 (8.40-12.16)	11.77 (9.10-14.51)	11.37 (9.11-13.79)	10.97 (8.99-13.24)	11.46 (9.24-13.87)	11.96 (9.73-14.26)
Procolobus/Piliocolobus-Asian colobines	10.26 (8.87-12.14)	10.41 (8.84-12.02)	12.14 (9.79-14.75)	12.26 (9.95-14.41)	12.46 (10.35-14.67)	10. 57 (9.01-12.14)	9.20 (7.79-10.66)	10.04 (8.01-12.48)	10.48 (8.54-12.61)	10.32 (8.40-12.28)	10.76 (8.72-13.02)	11.24 (9.19-13.52)
Procolobus-Piliocolobus	7.67 (3.70-11.07)	7.62 (5.00-10.09)	6.19 (2.51-10.11)	7.52 (3.50-11.26)	10.22 (7.56-13.02)	6.94 (4.17-9.63)	2.61 (0.27-3.13)	2.40 (0.02-6.34)	5.33 (1.75-8.90)	4.33 (1.09-8.11)	3.86 (0.35-8.61)	6.46 (2.72-10.35)
Asian colobines	8.73 (7.61-9.81)	8.98 (7.88-9.95)	9.01 (7.93-10.10)	8.56 (7.42-9.70)	8.56 (7.43-9.64)	8.35 (7.25-9.36)	8.67 (7.58-9.76)	8.74 (7.59-9.86)	8.80 (7.67-9.85)	8.66 (7.62-9.78)	8.58 (7.46-9.74)	8.67 (7.55-9.77)
Semnopithecus-Trachypithecus	2.99 (0.61-5.81)	3.24 (1.58-4.94)	1.76 (0.21-3.74)	3.37 (0.67-6.67)	6.64 (3.07-9.22)	2.02 (0.70-3.64)	1.76 (0.26-3.56)	3.21 (0.28-7.04)	3.10 (0.65-6.03)	3.37 (1.14-5.86)	3.03 (0.29-6.57)	2.66 (0.21-5.89)
Presbytis-odd-nosed monkeys	8.04 (6.26-9.46)	8.09 (6.66-9.39)	7.94 (5.90-9.78)	7.22 (4.77-9.18)	7.62 (5.72-9.33)	7.96 (6.71-9.27)	7.74 (5.92-9.49)	7.25 (4.31-9.84)	7.81 (5.74-9.60)	7.69 (5.71-9.38)	7.34 (4.96-9.41)	7.81 (6.02-9.52)
odd-nosed monkeys	5.20 (2.96-7.43)	5.77 (4.10-7.45)	5.69 (3.21-8.16)	6.26 (3.75-8.50)	6.75 (4.66-8.91)	6.28 (4.26-8.08)	6.06 (3.99-8.36)	5.53 (2.53-7.84)	6.43 (3.79-8.71)	6.12 (3.72-8.33)	5.92 (3.22-8.60)	6.53 (4.11-8.65)
Pygathrix-Nasalis/Simias	3.13 (1.22-5.33)	5.41 (3.76-7.09)	4.63 (2.24-7.20)	5.41 (2.88-7.86)	4.12 (1.87-6.37)	5.93 (3.87-7.83)	5.33 (3.07-7.55)	4.60 (1.59-7.90)	5.31 (2.61-7.87)	5.21 (2.57-7.78)	4.84 (2.03-7.68)	4.14 (1.84-6.49)
Nasalis-Simias	0.36 (0.10-1.00)	2.43 (1.07-3.74)	1.10 (0.03-2.58)	0.51 (0.00-1.58)	0.72 (0.01-1.81)	1.13 (0.28-2.23)	1.56 (0.27-3.13)	1.22 (0.02-3.13)	1.53 (0.15-3.31)	1.12 (0.03-2.67)	0.61 (0.00-1.91)	1.00 (0.02-2.37)
